# Supplementary material for: Maspin as a Prognostic Marker for Early Stage Colorectal Cancer With Microsatellite Instability
Source: Front Oncol. 2020 Jun 10;10:945. doi: 10.3389/fonc.2020.00945 (PMC7297950; doi:10.3389/fonc.2020.00945)
Supplement: Supplementary file 1 [file Table_1.XLSX]

## Sheet: Sheet1
Supplementary Table 1. Top 20 upregulated protein list in CRC
Protein name	Gene name	Log2-fold change	Sequence coverage (%)
Myeloperoxidase	MPO	6.35347	61.8
Protein S100-A8	S100A8	5.57973	77.4
Neutrophil elastase	ELANE	5.5621	53.2
Neutrophil gelatinase-associated lipocalin	NGAL	5.11459	64.3
Azurocidin	AZU1	4.83835	51.4
Lactotransferrin	LTF	4.77107	71.1
Protein S100-A12	S100A12	4.56149	73.9
Myeloblastin	PRTN3	4.52278	50.8
Nicotinamide N-methyltransferase	NNMT	4.50392	66.3
Protein S100-A9	S100A9	4.1691	93.9
Maspin	SERPINB5	4.10482	82.1
Neutrophil defensin 3	DEFA3	4.02226	53.2
Collagen alpha-1(XII) chain	COL12A1	3.85025	56.7
Matrix metalloproteinase-9	MMP9	3.82417	54
Hexokinase-3	HK3	3.56092	54.1
Integrin alpha-M	ITGAM	3.55499	42.5
Metalloproteinase inhibitor 1	TIMP1	3.54331	83.2
Peptidyl-prolyl cis-trans isomerase FKBP10	FKBP10	3.51865	47.1
Myeloid cell nuclear differentiation antigen	MNDA	3.37313	38.3
Carcinoembryonic antigen-related cell adhesion molecule 5	CEACAM5	3.36144	26.5
