# Supplementary material for: Maspin as a Prognostic Marker for Early Stage Colorectal Cancer With Microsatellite Instability
Source: Front Oncol. 2020 Jun 10;10:945. doi: 10.3389/fonc.2020.00945 (PMC7297950; doi:10.3389/fonc.2020.00945)
Supplement: Supplementary file 2 [file Table_2.XLSX]

## Sheet: Sheet1
Supplementary Table 2. Clinicopathological characteristics of late stage colorectal cancer (stages III and IV) stratified by maspin expression
	Maspin (n=115)
	Cytoplasm			Nucleus
Feature	Low (n=101)	High (n=14)	P-value*	Negative (n=89)	Positive (n=26)	P-value*
Gender			0.0429			0.8242
Men	54	3		45	12
Female	47	11		44	14
Age			1			0.4204
=<65	93	13		83	23
>65	8	1		6	3
Histology			1			1
Mucinous	10	1		9	2
Not mucinous	91	13		80	24
Tumor differentiation			0.6902			0.7425
Well to moderate	87	13		78	22
Poor	14	1		11	4
Locus			1			0.0008
Left	68	9		67	10
Right	33	5		22	16
TNM Stage			0.7514			0.1377
III	71	11		60	22
IV	30	3		29	4
MMR			0.6392			0.0268
Intact	91	12		83	20
Lost	10	2		6	6
MMR, mismatch repair; *, Fisher's exact test
